# Supplementary material for: Re-introduction of dengue virus serotype 2 in the state of Rio de Janeiro after almost a decade of epidemiological silence
Source: PLoS One. 2019 Dec 11;14(12):e0225879. doi: 10.1371/journal.pone.0225879 (PMC6905541; doi:10.1371/journal.pone.0225879)
Supplement: S2 Table — (XLSX) [file pone.0225879.s002.xlsx]

## Sheet: S2- Epidemiological data
Supplementary table 2 - Clinical and epidemiological information about cases under study. Highlighted in red, the sequenced cases
Patient	Age (years)	Gender	District	Days of symptoms	Clinical signs and symptoms	Observations
80	38	Female	Vassouras	3	Fever, myalgia, vomiting, back pain	Without Pre-Existing Clinical Conditions
230	37	Male	Volta Redonda	1	Myalgia, sickness, headache, intense arthralgia	Without Pre-Existing Clinical Conditions
31	60	Male	Vassouras	3	Fever, myalgia, headache, sickness and vomiting, back pain	HBP
72	42	Male	Vassouras	4	Not detailed, but reported as classic dengue fever	ND
3	61	Female	Vassouras	3	Not detailed, but reported as classic dengue fever	ND
65	26	Female	Vassouras	3	Fever, myalgia, exanthema, headache, intense arthralgia, retro-orbital pain	Without Pre-Existing Conditions
651	59	Male	Volta Redonda	3	Not detailed, but reported as classic dengue fever	ND
502	23	Female	Volta Redonda	1	Fever, sickness, headache, intense arthralgia	Chronic kidney disease
56	58	Male	Mangaratiba	0	Not detailed, but reported as classic dengue fever	ND
22	26	Male	Nova Iguaçu	0	Fever, myalgia, intense arthralgia	Without Pre-Existing Conditions
Notes: HBP= High blood pressure, ND= Not described.
