# Supplementary material for: Re-introduction of dengue virus serotype 2 in the state of Rio de Janeiro after almost a decade of epidemiological silence
Source: PLoS One. 2019 Dec 11;14(12):e0225879. doi: 10.1371/journal.pone.0225879 (PMC6905541; doi:10.1371/journal.pone.0225879)
Supplement: S3 Table — (XLSX) [file pone.0225879.s003.xlsx]

## Sheet: S3- SNPs
Supplementary table 3 - Single nucleotide polymorphism (SNP) detected in both sequenced samples and its presence within other lineages or genotypes
Highlighted in red, the newly reported SNPs.
Genomic region (ORF position)	Nt sustitution	Aa sustitution	Brazilian seq from lineage IV- As/Am Gt	Non-brazilian seq within lineage IV - As/Am Gt	Other lineages or Genotypes
ENV (nt 937-2421)	G1641A		-	-	Asian I Gt, As/Am Gt lineages I & II (Caribbean Islands, before 2000)
	G1710T		-	-	-
	G1863A		-	-	Cosmopolitan Gt (MH822951 India 2013)
	A1995G		-	-	-
	A2023G	S643A	-	Puerto Rico (EU482726, EU482731, EU687217, EU596491)	-
	G2024C		-	Puerto Rico (EU482726, EU482731, EU687217, EU596491)	-
	C2049T		NorthernBR (GQ868640, JN819419, GQ199890)	Non-brazilian seq of lineage IV from Central America, Venezuela, Puerto Rico (EU482726, EU482731, EU687217, EU596491), etc.	Gts Asian I, Asian II, American, Cosmopolitan, and lineages I, II and III of As/Am Gt
	C2055T		-	Nicaragua (JN819416) & Venezuela (HQ332189)	Cosmopolitan Gt (MH822951 India 2013), Asian I Gt (DQ181804 Thailand 1984), As/Am Gt lineages I & II (Caribbean Islands, before 2000)
	C2067T		-	-	Asian I Gt (DQ181804 Thailand 1984), As/Am Gt lineages I & II (Caribbean Islands, before 2000)
	C2073T		-	Non-brazilian seq of lineage IV from Central America, Venezuela, Colombia, etc.	Cosmopolitan Gt (MH822951 India 2013)
	T2247C		NorthernBR (GQ868640, JN819419)	Non-brazilian seq of lineage IV from Central America, Cuba, Venezuela, Puerto Rico (EU482726, EU482731, EU687217, EU596491), etc.	Gts Asian I, Asian II, American, Cosmopolitan, and lineages I, II and III of As/Am Gt
	C2276T	A727V	-	-	As/Am Gt lineage III (AF489932 Brazil 2001)
	C2289T		-	-	Gts Asian I, Asian II, Cosmopolitan (Southeast Asia) , As/Am Gt lineage III (GQ368160, GQ368173 Brazil 1998)
	C2307T		-	-	-
NS1 (nt 2422-3477)	A2434G	I780V	NorthernBR (GQ868640, JN819419)	Non-brazilian seq of lineage IV from Central America, Cuba, Venezuela, Puerto Rico (EU482726, EU482731, EU687217, EU596491), etc.	Gts Asian I, Asian II, American, Cosmopolitan, and lineages I, II and III of As/Am Gt
	T2451C		NorthernBR (GQ199890)	Mexico (JN819422) & Nicaragua (HQ705624)	Gts Asian I, Asian II, American, Cosmopolitan, and Colombian (GQ868552), Venezuelan (EU687220) and Brazilian sequences of lineage III - As/Am Gt
	G2511A		NorthernBR (JX669497, JN819419)	Non-brazilian seq of lineage IV from Central America, Caribbean Islands, Venezuela, Puerto Rico (EU482726, EU482731, EU687217, EU596491), etc.	Gts Asian I, Asian II, American, Cosmopolitan, and lineage III of As/Am Gt
	A2589G		-	-	Asian I Gt
	G2781A		-	-	Gts Asian I, Asian II, American, Cosmopolitan
	C2878A	L928M	-	-	-
	T2898C		-	Venezuela (FJ850107)	Gts Asian I, Asian II, American, Cosmopolitan
	C2961T		NorthernBR (FJ850082)	-	-
	A2976G		-	-	Cosmopolitan Gt (MH822951 India 2013), Asian I Gt (FJ898452 Thailand 2003)
	T3075C		-	-	Cosmopolitan Gt (MH822951 India 2013), Asian II Gt
Notes: ORF= open reading frame; ENV= envelope gene; NS1= non-structural gene 1; nt= nucleotide; Aa= amino acid; As/Am Gt= Asian/American genotype; Gt= genotype
